# Supplementary material for: Mannose-binding lectin-deficient genotypes as a risk factor of pneumococcal meningitis in infants
Source: PLoS One. 2017 May 31;12(5):e0178377. doi: 10.1371/journal.pone.0178377 (PMC5451051; doi:10.1371/journal.pone.0178377)
Supplement: S1 Table — (XLSX) [file pone.0178377.s001.xlsx]

## Sheet: Hoja1
ID number	Age (months)	Sex	Etnicity	Serotype	MBL genotype	PICU admission
1	2	1	1	1	LYQA/HYPA	1
2	159	1	1	10	LYQA/LYQA	1
3	73	1	1	12F	LYPA/LYPA	1
4	7	2	1	13	LXPA/LYQA	1
5	18	1	1	14	LXPA/LYPA	1
6	9	1	1	14	LYPB/LYQA	1
7	14	1	1	14	HYPA/LXPA	1
8	14	1	1	15A	HYPA/LYPA	1
9	66	2	1	15B	LYPA/LYQA	1
10	7	1	2	15C	LXPA/LYQA	1
11	40	2	2	16F	HYPA/LYPB	1
12	72	1	1	18C	LYQA/LYQA	2
13	3	1	1	19A	HYPA/LXPA	1
14	6	1	1	19A	LXPA/LXPA	1
15	3	1	1	19A	HYPA/LXPA	2
16	15	2	1	19A	HYPA/HYPD	1
17	35	2	1	19F	HYPA/LYQA	1
18	19	2	1	19F	LYPA/LYQC	1
19	5	1	1	19F	HYPA/LYPB	1
20	110	2	1	19FBC	HYPA/LXPA	2
21	10	1	1	22	LXPA/LYQA	2
22	6	1	1	22F	LYPB/LYQA	1
23	23	1	1	23B	LXPA/LXPA	1
24	36	1	1	23B	LYPA/LYQA	1
25	13	1	1	23F	HYPA/LYQA	1
26	29	2	1	24F	HYPA/LYPA	1
27	117	1	1	27	HYPA/LYQA	1
28	196	1	1	3	LXPA/LYQA	1
29	167	2	1	3	HYPA/HYPD	1
30	32	2	1	3	LXPA/LXPAL	1
31	67	1	1	3	LYPB/LYQA	1
32	39	2	1	3	LXPA/LXPA	1
33	96	2	1	5	HYPA/HYPA	1
34	17	2	1	6A	LYQA/HYPA	1
35	13	1	2	6A	HYPA/LYQA	1
36	115	1	1	7F	HYPD/LYQA	1
37	22	1	1	7F	LYPA/LYQA	1
38	40	2	1	others	LXPA/LYQA	1
39	21	1	1	others	HYPD/LYPA	2
40	12	1	1	15C	LXPA/LYPB	1
41	19	2	1	19A	LYPB/LYPB	1
42	8	2	1	19F	HYPD/LYPB	1
43	4	2	1	19F	LXPA/LYPB	1
44	8	1	2	23F	LYQC/LYQC	1
45	59	1	1	6B	LXPA/LYPB	1
46	4	1	2	8	LYQC/LYQC	1
47	5	2	1	NT	LYPB/LYPB	1
48	0	2	1	others	LXPA/LYPB	1
